# Supplementary material for: What Kind of Capsule Endoscope Is Suitable for a Controllable Self-Propelling Capsule Endoscope? Experimental Study Using a Porcine Stomach Model for Clinical Application (with Videos)
Source: PLoS One. 2015 Oct 8;10(10):e0139878. doi: 10.1371/journal.pone.0139878 (PMC4598012; doi:10.1371/journal.pone.0139878)
Supplement: S4 Video — (ZIP) [file pone.0139878.s004.zip]

Archive with 1 entries (1 files):
- Video clip 4.wmv
